# Supplementary material for: Uncovering the Protein Lysine and Arginine Methylation Network in Arabidopsis Chloroplasts
Source: PLoS One. 2014 Apr 18;9(4):e95512. doi: 10.1371/journal.pone.0095512 (PMC3991674; doi:10.1371/journal.pone.0095512)
Supplement: Table S2 — MS/MS identification of candidate methylproteins. (XLS) [file pone.0095512.s006.xls]

## Sheet: README
MS/MS identification of candidate methylproteins
Proteins rows	homologs with consensus methylated sites are grouped
Accession	TAIR accession (AGI)
Description	from TAIR or Uniprot
Symbol
Protein score	Mascot protein score
SCprot	Total of Spectral Count for this candidate protein
#uniq sequ	Nber of unique peptide sequence(s) identified for this protein
Length	Protein length
Peptides rows	Each row provides a distinct peptide sequence and may correspond to one or more PSMs
Position	peptide start--stop coordinates on the protein sequence
Peptide Sequence
Methylated Site(s)	K or R, and position
PTMs (BestMatch)	Mascot modifications (taken from the best PSM, i.e. of highest score)
score (BestMatch)	Peptide Mascot score (taken from the best PSM)
charge (BestMatch)	Precursor Charge (taken from the best PSM)
calculated_mass (BestMatch)	Peptide theoretical mass (Da)
experimental_mass (BestMatch)	Precursor measured mass (Da)
delta-mass (BestMatch)	delta = (exp.mass - cal.mass)/cal.mass*1000000 (ppm)
Methylation Status observed	Methylation status observed for this sequence and this site (taken from all PSMs)
SC* (Env)	Spectral Count for this sequence, WITH a methylation modification, restricted to the Envelope samples
SC* (Stro)	Spectral Count for this sequence, WITH a methylation modification, restricted to the Stroma samples
SC* (Thy)	Spectral Count for this sequence, WITH a methylation modification, restricted to the Thylakoids samples
SC* (Whole Chloro)	Spectral Count for this sequence, WITH a methylation modification, restricted to the Whole-Chloroplast samples
SC* (Sum)	Total of Spectral Count for this peptide sequence, WITH a methylation modification
SC (Site)	Total of Spectral Count covering this site (include methylated and non methylated peptides)
	For sequence-ambiguous matches, additional fields are :
Alternate Match	Co-first ranked peptide sequence given as interpretation of the same spectra, followed by its score
Difference between matches	Highliht the differences between the two peptide solutions
Alt. Accession	TAIR accession (AGI) of the alternative protein hit
Alt. Protein score	Mascot score of the alternative protein hit
Alt. Protein SC	Spectral Count fo the alternative protein hit
Alt. Protein #uniq seq	Nber of unique peptide sequence(s) identified for the alternative protein hit

## Sheet: Table S2
MS/MS identification of candidate methylproteins
Proteins headers	Accession	Description	Symbol	Protein score													SCprot	#uniq sequ	Length
Peptides headers	Position	Peptide Sequence	Methylated Site(s)	PTMs (BestMatch)	score (BestMatch)	charge (BestMatch)	calculated_mass (BestMatch)	experimental_mass (BestMatch)	delta-mass (BestMatch)	Methylation Status observed	SC* (Env)	SC* (Stro)	SC* (Thy)	SC* (Whole Chloro)	SC* (Sum)	SC (site)
	MAIN CANDIDATES (AT_CHLORO_Me)
	AT1G03630.2	Protochlorophyllide reductase C, chloroplastic (PCR C) (EC 1.3.1.33) (NADPH-protochlorophyllide oxidoreductase C) (POR C)	PORC	1667.48													460	17	401
	87--105	KGTAVITGASSGLGLATAK	K87	Dimethyl (K),0	53.1369	3	1729.99	1729.99	-3.24741	Me2	3	1		2	6	46
	AT1G06950.1	Translocon at the inner envelope membrane of chloroplasts 110	TIC110	6826.89													3430	70	1016
	933--946	GVVLSLNDLLACDK	K946	Dimethyl (K),13	64.4769	2	1534.79	1534.78	-8.31188	Me2	10				10	77
	AT1G32990.1	50S ribosomal protein L11, chloroplastic (CL11)	PRPL11	1152.8													201	15	222
	101--114	GVNIMAFCKDYNAR	K109	Dioxidation (M),4;Trimethyl (K),8	60.381	2	1722.77	1722.78	7.9407	Me3	1	3		2	6	6
	AT1G56190.1	Phosphoglycerate kinase, chloroplastic (EC 2.7.2.3)	PGK2	3383.24													1648	35	478
	305--329	AQGLSVGSSLVEEDKLELATTLLAK	K329	Dimethyl (K),24	70.2169	3	2599.43	2599.43	-2.57518	Me2	1	2		12	15	19
	AT1G67090.1	Ribulose bisphosphate carboxylase small chain 1A, chloroplastic (RuBisCO small subunit 1A) (EC 4.1.1.39)	RBCS-1A	2461.59													1514	23	180
	AT5G38410.3	Ribulose bisphosphate carboxylase small chain 3B, chloroplastic (RuBisCO small subunit 3B) (EC 4.1.1.39) --> SEE A10	RBCS-3B	2111.54													1168	21	181
	AT5G38420.1	Ribulose bisphosphate carboxylase small chain 2B, chloroplastic (RuBisCO small subunit 2B) (EC 4.1.1.39) --> SEE A10	RBCS-2B	2246.73													1205	22	181
	AT5G38430.1	Ribulose bisphosphate carboxylase small chain 1B, chloroplastic (RuBisCO small subunit 1B) (EC 4.1.1.39) --> SEE A10	RBCS-1B	1819.81													995	20	181
	65--90	KKFETLSYLPDLTDSELAKEVDYLIR (RBCS-1A)	K66 (or K65)	Methyl (K),1	34.5379	4	3099.64	3099.63	-2.71096	Me1, Me2				1	1	245 (RBCS-1A)
	65--90	KKFETLSYLPDLSDVELAKEVDYLLR (RBCS-3B/2B)	K66 (or K65)	Methyl (K),1	37.8279	4	3097.66	3097.64	-4.88756	Me1, Me2				1	1
	66--90	KFETLSYLPDLTDSELAKEVDYLIR (RBCS-1A)	K66	Methyl (K),0	61.6769	3	2971.54	2971.54	-2.64913	Me1, Me2				2	2
	66--90	KFETLSYLPDLSDVELAKEVDYLLR (RBCS-3B/2B)	K66	Methyl (K),0	60.2269	3	2969.56	2969.55	-5.46511	Me1, Me2				2	2
	66--83	KFETLSYLPDLTDSELAK (RBCS-1A)	K66	Dimethyl (K),0	95.5769	2	2069.06	2069.07	5.42469	Me1, Me2		6		2	8
	66--83	KFETLSYLPDLSDVELAK (RBCS-3B/2B)	K66	Dimethyl (K),0	62.3069	2	2195.17	2195.18	4.37597	Me1, Me2		2			2
	127--147 [for RBCS-3B:132--152]	LPLFGCTDSAQVLKEVEECKK	{K146, K147} but {K140, K146or7} is best; for RBCS-3B: {K151, K152} but {K145, K151or2} is best	Dimethyl (K),20;Dimethyl (K),19	74.671	3	2488.21	2488.21	-0.781687	Me2/2		1			1	20
	141--155	EVEECKKEYPNAFIR (RBCS-1A)	K146	Methyl (K),5	34.9769	2	1915.9	1915.88	-9.33296	Me1, Me2				3	3
	AT1G79530.1	Putative glyceraldehyde-3-phosphate dehydrogenase (Putative uncharacterized protein At1g79530/T8K14_5) (T8K14.5 protein)	GAPCP1	78.84													4	1	422
	394--407	LVSWYDNEWGYSNR	R407	Methyl (R),13	78.84	2	1801.81	1801.82	5.90741	Me1		4			4	4
	AT2G20260.1	Photosystem I reaction center subunit IV B, chloroplastic (PSI-E B)	PSAE-2	773.78													359	7	145
	126--145	VNYANISTNNYALDEVEEVK	K145	Methyl (K),19	53.02	2	2298.1	2298.09	-2.90849	Me1				4	4	74
	AT2G21330.1	Fructose-bisphosphate aldolase 1, chloroplastic (EC 4.1.2.13)	FBA1	3264.24													1218	27	399
	AT4G38970.1	Fructose-bisphosphate aldolase 2, chloroplastic (EC 4.1.2.13) --> SEE A8	FBA2	3657.34													1372	32	398
	379--399 [378-398]	YTGEGESEEAKEGMFVKGYTY	K395 [K394]	Trimethyl (K),16;Oxidation (M),13	95.7869	3	2432.07	2432.07	-0.453934	Me3	2	11		23	36	71
	379--395 [378-394]	YTGEGESEEAKEGMFVK	K395 [K394]	Dioxidation (M),13;Trimethyl (K),16	35.9269	2	1963.87	1963.89	6.7148	Me3				2	2
	390--399 [389-398]	EGMFVKGYTY	K395 [K394]	Trimethyl (K),5	50.39	2	1235.59	1235.59	2.83508	Me3	1	27		5	33
	AT2G39730.1	Ribulose bisphosphate carboxylase/oxygenase activase, chloroplastic (RuBisCO activase) (RA)	RCA	8673.13													4084	54	446
	AT2G39730.2	Ribulose bisphosphate carboxylase/oxygenase activase, chloroplastic (RuBisCO activase) (RA) --> SEE A3	RCA	8705.06													4125	55	446
	182--204	MGINPIMMSAGELESGNAGEPAK	K204	Methyl (K),22;Dioxidation (M),0;Dioxidation (M),6;Dioxidation (M),7	96.0969	2	2413.04	2413.03	-7.46526	Me1, Me3		4			4	450
	AT3G04790.1	Putative ribose 5-phosphate isomerase (Putative ribose 5-phosphate isomerase; 91580-90750)	PRI	1932.14													292	22	276
	195--207	LQDLFKEFGCESK	K200	Methyl (K),5	51.95	2	1604.74	1604.75	5.4688	Me1		15		4	19	22
	195--209	LQDLFKEFGCESKLR	K200	Methyl (K),5	47.7869	2	1873.92	1873.94	6.90049	Me1		3			3
	AT3G11630.1	2-Cys peroxiredoxin BAS1, chloroplastic (2-Cys peroxiredoxin A) (2-Cys Prx A) (EC 1.11.1.15) (Thiol-specific antioxidant protein A)	PrxA	1769.47													473	19	266
	AT5G06290.1	2-Cys peroxiredoxin BAS1-like, chloroplastic (2-Cys peroxiredoxin B) (2-Cys Prx B) (EC 1.11.1.15) (Thiol-specific antioxidant protein B) --> SEE A14	na	1430.25													335	14	273
	196--218 [203--225]	GLFIIDKEGVIQHSTINNLGIGR	K202 [K209]	Methyl (K),6	93.2669	3	2507.39	2507.37	-5.00681	Me1, Me2, Me3		8		1	9	66
	AT3G12780.1	Phosphoglycerate kinase (EC 2.7.2.3)	PGK1	5214.65													2826	48	481
	418--441	LAELSEKGVTTIIGGGDSVAAVEK	K424	Methyl (K),6	84.08	3	2357.27	2357.25	-7.87564	Me1		4			4	11
	AT3G18890.1	Translocon at the inner envelope membrane of chloroplasts 62	Tic62	1482.18													145	19	641
	64--92	ASSVVTEASPTNLNSKEEDLVFVAGATGK	K79	Trimethyl (K),15	68.8869	3	2962.51	2962.49	-7.94663	Me3			14		14	16
	AT3G50820.1	Oxygen-evolving enhancer protein 1-2, chloroplastic (OEE1) (33 kDa subunit of oxygen evolving system of photosystem II) (OEC 33 kDa subunit) (33 kDa thylakoid membrane protein) (Manganese-stabilizing protein 2) (MSP-2)	PSBO-2	2856.48													1131	36	331
	AT5G66570.1	Oxygen-evolving enhancer protein 1-1, chloroplastic (OEE1) (33 kDa subunit of oxygen evolving system of photosystem II) (OEC 33 kDa subunit) (33 kDa thylakoid membrane protein) (Manganese-stabilizing protein 1) (MSP-1)	PSBO-1	2992.63													1254	39	332
	291--315 [292--316]	SKPETGEVIGVFESLQPSDTDLGAK	K292 [K293]	Methyl (K),1	54.61	3	2617.31	2617.3	-5.83423	Me1				2	2	142
	AT4G13010.1	Putative quinone-oxidoreductase homolog, chloroplastic (EC 1.-.-.-)	ceQORH	1635.41													680	16	329
	119--149	RPQEVGAAEAAALPVAGLTALQALTNPAGLK	R119	Dimethyl (R),0	64.721	3	3025.69	3025.68	-4.85707	Me2	5				5	91
	AT4G17600.1	Light-harvesting-like protein	Lil3:1	285.58													20	3	262
	85--101	NVAVEGEEMKTTESVVK	K101	Dioxidation (M),8;Methyl (K),16	92.33	2	1894.92	1894.93	4.89256	Me1			7	4	11	11
	AT4G32260.1	ATP synthase beta chain (Subunit II) (EC 3.6.1.34) (H+-transporting ATP synthase chain 9-like protein) (H+-transporting ATP synthase chain9 - like protein)	ATPG	1922.28													409	17	219
	125--147	LASVKDTSTEVKELDEQAAAVMR	K129	Methyl (K),4;Dioxidation (M),21	99.1969	3	2536.27	2536.26	-2.73236	Me1, Me3				2	2	16
	AT5G09650.1	Soluble inorganic pyrophosphatase 1, chloroplastic (EC 3.6.1.1) (Pyrophosphate phospho-hydrolase 1) (PPase 1) (Inorganic pyrophosphatase 1)	PPA1	1655.23													131	20	300
	117--135	AKMEVATDEDFTPIKQDTK	K118	Methyl (K),1;Dioxidation (M),2	92.33	3	2212.06	2212.04	-9.4333	Me1		2			2	17
	AT5G42480.1	Genomic DNA, chromosome 5, P1 clone:MDH9 (Putative uncharacterized protein At5g42480)	ARC6	2538.12													183	30	801
	500--516	VEVVQGSPLAAAAAMAR	R516	Dioxidation (M),14;Methyl (R),16	108.29	2	1685.88	1685.88	2.46697	Me1	5				5	5
	AT5G46110.3	Triose phosphate/phospate translocator	TPT	1420.81													1318	16	410
	83--96	AAAAEGGDTAGDAK	K96	Methyl (K),13	76.39	2	1217.55	1217.55	1.38721	Me1	95		20	2	117	117
	ATCG00120.1	ATP synthase subunit alpha, chloroplastic (EC 3.6.3.14) (F-ATPase subunit alpha) (ATP synthase F1 sector subunit alpha)	atpA	4262.15													3072	47	507
	141--162	RSVYEPLQTGLIAIDSMIPIGR	R141	Methyl (R),0;Dioxidation (M),16	70.77	3	2474.32	2474.31	-5.24791	Me1				3	3	102
	AtCg00480	ATP synthase subunit beta, chloroplastic (EC 3.6.3.14) (F-ATPase subunit beta) (ATP synthase F1 sector subunit beta)	atpB	8898.67													5471	55	498
	51--73	GRDTLGQEINVTCEVQQLLGNNR	R52	Methyl (R),1	98.51	2	2618.27	2618.25	-8.5503	Me1, Me2			2		2	45
	430--456	FLSQPFFVAEVFTGSPGKYVGLAETIR	K447	Dimethyl (K),17	127.511	3	2987.58	2987.6	5.88938	Me1, Me2			19	21	40	44
	430--447	FLSQPFFVAEVFTGSPGK	K447	Methyl (K),17	44.57	2	1971.01	1971.02	2.07609	Me1, Me2			1		1
	AtCg00490	Ribulose bisphosphate carboxylase large chain (RuBisCO large subunit) (EC 4.1.1.39)	rbcL	9080.83													9754	75	479
	22--41	LTYYTPEYETKDTDILAAFR	K32	Trimethyl (K),10	52.361	3	2451.22	2451.21	-6.13164	Me2, Me3		5			5	351
	42--79	VTPQPGVPPEEAGAAVAAESSTGTWTTVWTDGLTSLDR	R79	Dimethyl (R),37	90.47	3	3881.9	3881.88	-3.48	Me2		3			3	66
	195--213	GGLDFTKDDENVNSQPFMR	K201	Dimethyl (K),6;Dioxidation (M),17	79.981	3	2229	2228.99	-6.89143	Me1, Me2, Me3		12		64	76	740
	228--253	SQAETGEIKGHYLNATAGTCEEMIKR	K236	Dioxidation (M),22;Methyl (K),8	74.3269	3	2930.34	2930.32	-7.55715	Me1, Me3		3		4	7	329
	228--252	SQAETGEIKGHYLNATAGTCEEMIK	K236	Trimethyl (K),8;Dioxidation (M),22	54.6669	3	2802.27	2802.25	-5.20864	Me1, Me3		1			1
	335--358	LEGDRESTLGFVDLLRDDYVEKDR	R339	Methyl (R),4	90.1169	3	2853.41	2853.4	-4.557	Me1, Me2		14		32	46	580
	335--350	LEGDRESTLGFVDLLR	R339	Methyl (R),4	63.87	2	1832.96	1832.95	-7.95324	Me1, Me2		2		6	8
	335--356	LEGDRESTLGFVDLLRDDYVEK	R339	Methyl (R),4	50.8669	3	2582.29	2582.26	-9.47029	Me1, Me2		4		2	6
	340--356	ESTLGFVDLLRDDYVEK	K356	Dimethyl (K),16	71.271	2	2026.03	2026.04	6.59863	Me2		3			3	761
	AT1G07920.1	Elongation factor 1-alpha (EF-1-alpha) (eEF-1A)	eEF-1A	1302.58													225	14	449
	42--52	FEKEAAEMNKR	K44	Dioxidation (M),7;Methyl (K),2	50.5069	2	1397.66	1397.66	-0.980209	Me1, Me2			16		16	18
	42--51	FEKEAAEMNK	K44	Oxidation (M),7;Dimethyl (K),2	30.7569	2	1239.58	1239.58	-0.759935	Me1, Me2			2		2
	181--204	VGYNPDKIPFVPISGFEGDNMIER	K187	Oxidation (M),20;Trimethyl (K),6	93.871	3	2751.36	2751.37	5.12074	Me3	1		21		22	22
	AT1G15780.1	Mediator of RNA polymerase II transcription subunit 15a	MED15A	59.27													4	1	1335
	82--92	ISMKMLTMETK	K85	Dioxidation (M),2;Methyl (K),3;Oxidation (M),4;Dioxidation (M),7	59.27	2	1405.65	1405.64	-7.90382	Me1		2		2	4	4
	AT2G33090.1	Transcription elongation factor (TFIIS) family protein	na	53.4816													3	1	248
	78--87	SKTGEVTREK	K79	Trimethyl (K),1	53.4816	2	1175.65	1175.66	5.80274	Me3		3			3	3
	AT3G48250.1	Pentatricopeptide repeat-containing protein At3g48250, chloroplastic	BIR6	65.361													31	1	621
	386--397	FDEAEEITKAMR	K394	Dioxidation (M),10;Methyl (K),8	65.361	2	1484.68	1484.68	-0.204084	Me1			11	20	31	31
	AT5G39410.1	Probable mitochondrial saccharopine dehydrogenase At5g39410 (SDH) (EC 1.5.1.9)	SDH	860.415													40	11	454
	1--24	MNPTQKPEPVYDMVILGASGFTGK	K6	Trimethyl (K),5	66.8669	3	2621.32	2621.32	-1.7289	Me3	3				3	4
	SEQUENCE-AMBIGUOUS MATCHES																			Alternate Match	Difference between matches	Alt. Accession	Alt. Protein score	Alt. Protein SC	Alt. Protein #uniq seq
	AT5G49910.1	Heat shock protein 70 (Putative heat shock protein 70)	HSP70-7	4352.47													845	58	718
	AT4G24280.1	Hsp 70-like protein (Putative hsp 70 protein)	HSP70-6	4658.44													807	63	718
	244--259	IINEPTAASLAYGFDR	R259 (for HSP70-6)	Methyl (R),15	99.3279	2	1750.89	1750.9	8.37917	Me1	1	7		4	12	38				IINEPTAASLAYGFER, sc. 105.85	D-->E	AT5G49910.1	4352.47	845	58
	374--386	GKFEELCSDLLDR	K375 (for HSP70-7)	Methyl (K),1	111.377	2	1585.73	1585.73	2.0798	Me1		13		3	16	46				AKFEELCSDLLDR, sc. 113.9	G-->A	AT4G24280.1	4658.44	807	63
	374--388	GKFEELCSDLLDRVR	K375 (for HSP70-7)	Methyl (K),1	86.0769	2	1840.9	1840.9	3.25547	Me1		3		1	4					AKFEELCSDLLDRVR, sc. 87.14	G-->A	AT4G24280.1	4658.44	807	63
	AT1G01790.1	KEA1 (K EFFLUX ANTIPORTER 1); potassium:hydrogen antiporter	KEA1	3740.79													1699	42	1193
	1036--1049	SLDLPVYFGDAGSK	K1049	Dimethyl (K),13	78.57	2	1495.76	1495.74	-9.96887	Me2	5				5	80				SLDLPVYFGDAGSR, sc. 78.57	K-->R	AT4G00630.1	2193.91	705	28
	AT5G09660.2	Malate dehydrogenase, glyoxysomal (EC 1.1.1.37) (mbNAD-MDH)	At5g09660	670.29													27	8	333
	239--254	AGAGSATLSMAYAAAK	K254	Dioxidation (M),9;Dimethyl (K),15	59.12	2	1499.73	1499.71	-9.4117	Me2		1		2	3	4				AGAGSATLSMAYAAAR, sc. 59.12	K-->R	AT3G47520.1	1882.13	809	20
	AT4G02710.1	Putative uncharacterized protein AT4g02710 (Putative uncharacterized protein T10P11.22)	T10P11.22	92.9726													27	2	1111
	660--666	RNLLSIR	R660	Dimethyl (R),0	51.351	2	898.571	898.564	-8.469	Me2		7		19	26	26				AILNLSLR, sc. 55.35	all different	AT5G35630.1	2571.76	815	29
	AT5G01500.1	Thylakoid ADP,ATP carrier protein, chloroplastic (Thylakoid ADP/ATP translocase)	TAAC	830.562													219	10	415
	158--170	AIGFIEAITLIGK	K170	Methyl (K),12	80.25	2	1358.82	1358.83	6.06851	Me1	8				8	61				AIGFIEAITLIAK, sc. 80.25	G-->A	AT3G51870.1	222.831	19	4
	AT5G43745.1	AT5g02940/F9G14_250	At5g43745	700.07													302	11	817
	684--695	VHNLASEIVDSK	K695	Methyl (K),11	78.61	2	1324.7	1324.71	5.0268	Me1	24				24	24				VHNLASEIVDTK, sc. 78.61	S-->T	AT5G02940.1	3795.33	1385	43
	AT4G00630.1	KEA2; potassium ion transmembrane transporter/ potassium:hydrogen antiporter	KEA2	2193.91													705	28	1174
	888--898	LFGISIISAVR	R898	Methyl (R),10	66.59	2	1188.72	1188.73	4.5511	Me1	9				9	9				LFGISIISAIR, sc. 66.59	V-->I	AT1G01790.1	3740.79	1699	42
	AT5G37600.1	Glutamine synthetase cytosolic isozyme 1-1 (EC 6.3.1.2) (Glutamate--ammonia ligase GLN1;1) (GLN1;1)	GLN1-1	105.42													14	1	356
	53--79	WNYDGSSTGQAPGEDSEVILYPQAIFK	K79	Dimethyl (K),26	105.42	3	2999.42	2999.42	-1.27391	Me2		14			14	14				WNYDGSSTGQAPGEDSEVILYPQAIFR, sc. 105.42	K-->R	AT5G35630.1	2571.76	815	29
	AT5G42950.1	Gb|AAC80623.1	AT5G42950	67.8238													9	1	1714
	187--200	NKWDEPGKDGEIIR	K188	Dimethyl (K),1	67.8238	2	1683.86	1683.86	-0.911003	Me2		3		6	9	9				NEGRDLAVEGNEIIR, sc. 68.61	all different	ATCG00490.1	9080.83	9754	75
	AT4G28630.1	ABC transporter B family member 23, mitochondrial (ABC transporter ABCB.23) (AtABCB23) (Protein STARIK 2) (ABC transporter of the mitochondrion 1) (Iron-sulfur clusters transporter ATM1) (AtATM1)	ABCB23	53.01													4	1	678
	486--495	FFDTDSGNVR	R495	Methyl (R),9	53.01	2	1170.53	1170.53	-0.0777425	Me1	4				4	4				FFDTDSGNIR, sc. 53.01	V-->I	AT5G58270.1	1840.14	214	22
	AT3G04920.1	40S ribosomal protein S24-1	RPS24A	51.1615													5	1	133
	23--38	QFVIDVLHPGRANVSK	K38	Trimethyl (K),15	51.1615	3	1821.03	1821.03	0.183413	Me3		2		3	5	5				VPTPNVSVVDLVINVEK, sc. 50.06	all different	AT1G42970.1	3617.04	2445	34
	AT5G27090.1	F15P11.1 protein (MADS-box protein AGL54)	F15P11.1	50.5016													2	1	187
	23--32	KSSLSSSNAK	K23	Dimethyl (K),0	50.5016	2	1035.56	1035.56	8.02274	Me2	1	1			2	2				GVTMTALLAK, sc. 52.82	all different	AT1G34430.1	679.607	114	6
	AT1G12480.1	At1g12480/T12C24_4 (F5O11.23) (T12C24.3)	SLAC1	50.41													2	1	556
	348--355	VGWDEVAK	K355	Dimethyl (K),7	50.41	2	930.481	930.49	9.2737	Me2		2			2	2				VSRDEVAR, sc. 43.9	GW-->SR + K-->R	AT4G18810.1	551.97	32	10
	AT1G12900.1	GAPA-2 (GLYCERALDEHYDE 3-PHOSPHATE DEHYDROGENASE A SUBUNIT 2)	GAPA2	3387.66													2264	31	399
	111--135	YDSTLGIFDADVKPSGDSALSVDGK	K135	Dimethyl (K),24	100.237	3	2584.25	2584.27	6.5961	Me2	5	8		3	16	61				YDSTLGIFDADVKPSGETAISVDGK, sc. 102.83	DE-->ST	AT3G26650.1	3453.13	2526	34
	REJECTED MATCHES
	AT1G12900.1	GAPA-2 (GLYCERALDEHYDE 3-PHOSPHATE DEHYDROGENASE A SUBUNIT 2)	GAPA2	3387.66													2264	31	399
	291--314	LNGIALRVPTPNVSVVDLVVQVSK	K314	Trimethyl (K),23	34.451	3	2558.52	2558.52	2.84384	Me3		2			2	335					Acetyl (K),23
	298--314	VPTPNVSVVDLVVQVSK	K314	Trimethyl (K),16	93.78	2	1821.06	1821.05	-7.96239	Me3		3		11	14						Acetyl (K),16
	298--315	VPTPNVSVVDLVVQVSKK	K314	Trimethyl (K),16	75.9969	3	1949.16	1949.14	-7.65203	Me3		1		1	2						Acetyl (K),16
