# Supplementary material for: Uncovering the Protein Lysine and Arginine Methylation Network in Arabidopsis Chloroplasts
Source: PLoS One. 2014 Apr 18;9(4):e95512. doi: 10.1371/journal.pone.0095512 (PMC3991674; doi:10.1371/journal.pone.0095512)
Supplement: Table S3 — Features of methylproteins from the AT_CHLORO_Me list. (XLS) [file pone.0095512.s007.xls]

## Sheet: README
Features of methylproteins from the AT_CHLORO_Me list
Each row provides a distinct candidate methylation site
Summary of MS/MS methylpeptides identification
MS	Mascot hits accession(s)	Arabidopsis protein homolog(s) identified with this methylsite
MS	K/R Site	Position(s) of the methylation on the protein sequence(s)
MS	Observed methylation status	MSMS-observed methylation status; first status cited was predominant
MS	Trimethyl/Acetyl discrimination	Trimethylated sites which were checked for a possible confusion with acetylation.
MS	representative peptide	One of the several peptide spectra matches that defined the methylsite
Methylation and structural prediction at/around the methylsites were computed from:			Parameters
PRED	MeMo (2.0)	www.bioinfo.tsinghua.edu.cn/~tigerchen/memo.html	"Both Arginine and Lysine" selected
PRED	BPB-PPMS	http://www.bioinfo.bio.cuhk.edu.hk/bpbppms/index.jsp	"lysine and arginine" selected with threshold set at 0.5 (lowest value)
PRED	MASA	http://masa.mbc.nctu.edu.tw/index.html	"lysine and arginine" selected and sensitivity set at 80% (lowest value)
PRED	PMeS	http://bioinfo.ncu.edu.cn/inquiries_PMeS.aspx	"Lysine(K) and Arginine(R)" selected and threshold value at 0.5 (lowest value)
PRED	PLMLA MethylLys	http://bioinfo.ncu.edu.cn/inquiries_PLMLA.aspx	"methylated lysine and acetyllysine" selected and threshold value at 0.5 (lowest value)
PRED	PLMLA AcetylLys	Acetylation prediction for this site at : http://bioinfo.ncu.edu.cn/inquiries_PLMLA.aspx	"methylated lysine and acetyllysine" selected and threshold value at 0.5 (lowest value)
STRUCT	Phyre (v2.0)	http://www.sbg.bio.ic.ac.uk/phyre2/html/page.cgi?id=index
Protein-related features
DEF	Description	Protein description (TAIR / Uniprot)
DEF	representative Gene	AGI used to retrieve the features herein
DEF	Swiss-Prot ID	TAIR / Uniprot mapping
DEF	Symbol	Gene name (most from Uniprot)
LOC	Location SUBAcon (SUBA3)	Consensus localization from the SUBcellular localisation database for Arabidopsis proteins : http://suba.plantenergy.uwa.edu.au/
LOC	ChloroP1.1	Chloroplastic Transit Peptide prediction at: http://www.cbs.dtu.dk/services/ChloroP/
LOC	TargetP1.1	Transit Peptide prediction at : http://www.cbs.dtu.dk/services/TargetP/
LOC	AtSubP	Subcellular localization prediction dedicated to A thaliana : http://bioinfo3.noble.org/AtSubP/
LOC	Location TAIR10 (SUBA3)	from the SUBcellular localisation database for Arabidopsis proteins : http://suba.plantenergy.uwa.edu.au/
LOC	Location GFP (SUBA3)	from the SUBcellular localisation database for Arabidopsis proteins : http://suba.plantenergy.uwa.edu.au/
LOC	Location Mass Spec (SUBA3)	from the SUBcellular localisation database for Arabidopsis proteins : http://suba.plantenergy.uwa.edu.au/
SUBLOC	Curated Loc. (PPDB)	Consensus location (subcellular + subplastidial) defined at PPDB
SUBLOC	Uniprot Sub. location	"Subcellular location" field from Uniprot
SUBLOC	AT-CHLORO	Subplastidial localization based on Spectral Count : http://www.grenoble.prabi.fr/at_chloro/
FUNCT	MapManBin (PPDB)	from the Plant Proteome Database : http://ppdb.tc.cornell.edu/
FUNCT	sep.MapManBin (PPDB)	from the Plant Proteome Database : http://ppdb.tc.cornell.edu/
FUNCT	sep.BinName (PPDB)	from the Plant Proteome Database : http://ppdb.tc.cornell.edu/

## Sheet: Table S3
Features of methylproteins from the AT_CHLORO_Me list
		MS	MS	MS	MS	MS	PRED	PRED	PRED	PRED	PRED	PRED	STRUCT	DEF	DEF	DEF	DEF	LOC	LOC	LOC	LOC	LOC	LOC	LOC	SUBLOC	SUBLOC	SUBLOC	FUNCT	FUNCT	FUNCT
#prot	#sites	Mascot hits accession(s)	K/R Site	Observed methylation status	Trimethyl/Acetyl discrimination	representative peptide	MeMo (2.0)	BPB-PPMS	MASA	PMeS	PLMLA MethylLys	PLMLA AcetylLys	Phyre (v2.0)	Description	representative Gene	Swiss-Prot ID	Symbol	Location SUBAcon (SUBA3)	ChloroP 1.1	TargetP 1.1	AtSubP	Location TAIR10 (SUBA3)	Location GFP (SUBA3)	Location Mass Spec (SUBA3)	Curated Loc. (PPDB)	Uniprot Sub. location	AT_CHLORO	MapManBin (PPDB)	sep.MapManBin (PPDB)	sep.BinName (PPDB)
		Plastid-localized proteins
1	1	AT1G03630.2	K87	Me2		K(me)GTAVITGASSGLGLATAK	-	-	-	-	0.583	-	Protruding	Protochlorophyllide reductase C (PCR C;POR C)	AT1G03630.2	O48741	PORC	plastid	plastid	plastid	Chloroplast	plastid:15028209;plastid:12938931;plastid:18431481;plastid:15322131			thylakoid-peripheral-stromal-side	Plastid › chloroplast.	ENV-THY	19.14 tetrapyrrole synthesis.protochlorophyllide reductase	19.14	tetrapyrrole synthesis.protochlorophyllide reductase
2	2	AT1G06950.1	K946	Me2		GVVLSLNDLLACDK(me)	Y	-	-	-	-	-	NA	Translocon at the inner envelope membrane of chloroplasts 110	AT1G06950.1	Q8LPR9	TIC110	plastid	plastid	plastid	Chloroplast	plastid:15028209;plastid:12766230;plastid:15659100		plasma membrane:21433285;plasma membrane:19334764;plastid:22923678;plastid:21531424;plastid:20061580;plastid:18431481;plastid:15028209;plastid:12938931;plastid:12766230	envelope-inner-integral	Plastid › chloroplast inner membrane; Multi-pass membrane protein.	ENV	29.3.3 protein.targeting.chloroplast	29.3.3	protein.targeting.chloroplast
3	3	AT1G32990.1	K109	Me3	Me3 prefered	GVNIMAFCK(me)DYNAR	-	-	-	-	0.707	0.795	Protruding	50S ribosomal protein L11 (CL11)	AT1G32990.1	Q9MAP3	PRPL11	plastid	plastid	plastid	Chloroplast	plastid:12938931;plastid:18431481;plastid:16207701		cytosol:15821981;nucleus:23396599;plastid:21531424;plastid:20423899;plastid:20061580;plastid:18633119;plastid:18431481;plastid:16207701;plastid:15028209;plastid:12938931	plastid ribosome	Plastid › chloroplast.	Mix	29.2.1.1.1.2.11 protein.synthesis.ribosomal protein.prokaryotic.chloroplast.50S subunit.L11	29.2.1.1.1.2.11	protein.synthesis.ribosomal protein.prokaryotic.chloroplast.50S subunit.L11
4	4	AT1G56190.1	K329	Me2		AQGLSVGSSLVEEDKLELATTLLAK(me)	-	0.666	-	0.525	0.815	0.813	Surface exposed	Phosphoglycerate kinase	AT1G56190.1	P50318	PGK2	plastid	plastid	plastid	Chloroplast	plastid:15028209;mitochondrion:14671022;plastid:18633119;plastid:18431481	plastid:19036033	mitochondrion:14671022;nucleus:23396599;plasma membrane:19334764;plastid:21539947;plastid:21531424;plastid:20423899;plastid:20061580;plastid:18633119;plastid:18431481;plastid:16648217;plastid:16207701;plastid:15028209	plastid stroma	Plastid › chloroplast.	STR	1.3.3 PS.calvin cyle.phosphoglycerate kinase	1.3.3	PS.calvin cyle.phosphoglycerate kinase
5	5	AT1G67090.1, AT5G38410.3, AT5G38420.1, AT5G38430.1	K66	Me1, Me2		K(me)FETLSYLPDLTDSELAK	-	-	-	-	0.789	0.8	Surface exposed	RuBisCO small subunits 1A/1B/2B/3B	AT1G67090.1	P10795	RBCS1A	plastid	plastid	plastid	Chloroplast	plastid:18633119;plastid:12766230;plastid:18431481;plastid:15322131	peroxisome:10737809;plastid:16299174;plastid:14688290	nucleus:23396599;plasma membrane:22215637;plasma membrane:19334764;plastid:21539947;plastid:21531424;plastid:20423899;plastid:20061580;plastid:19288221;plastid:18633119;plastid:18431481;plastid:16923014;plastid:16648217;plastid:16207701;plastid:15322131;plastid:15028209;plastid:14729914;plastid:12938931;plastid:12766230;plastid:11826309;plastid:11719511	plastid stroma	Plastid › chloroplast membrane; Peripheral membrane protein. Plastid › chloroplast stroma.	STR-ENV	1.3.2 PS.calvin cyle.rubisco small subunit	1.3.2	PS.calvin cyle.rubisco small subunit
	6	AT1G67090.1, AT5G38410.3, AT5G38420.1, AT5G38430.1	K140 or K147	Me2		LPLFGCTDSAQVLK(me?)EVEECK(me)K(me?)	-	-	-	-	0.526 (K147)	0.613 (K147)	Surface exposed	RuBisCO small subunits 1A/1B/2B/3B	AT1G67090.1	P10795	RBCS1A	plastid	plastid	plastid	Chloroplast	plastid:18633119;plastid:12766230;plastid:18431481;plastid:15322131	peroxisome:10737809;plastid:16299174;plastid:14688290	nucleus:23396599;plasma membrane:22215637;plasma membrane:19334764;plastid:21539947;plastid:21531424;plastid:20423899;plastid:20061580;plastid:19288221;plastid:18633119;plastid:18431481;plastid:16923014;plastid:16648217;plastid:16207701;plastid:15322131;plastid:15028209;plastid:14729914;plastid:12938931;plastid:12766230;plastid:11826309;plastid:11719511	plastid stroma	Plastid › chloroplast membrane; Peripheral membrane protein. Plastid › chloroplast stroma.	STR-ENV	1.3.2 PS.calvin cyle.rubisco small subunit	1.3.2	PS.calvin cyle.rubisco small subunit
	7	AT1G67090.1	K146	Me1,Me2		EVEECK(me)KEYPNAFIR	-	-	-	-	-	0.616	Surface exposed	RuBisCO small subunits 1A	AT1G67090.1	P10795	RBCS1A	plastid	plastid	plastid	Chloroplast	plastid:18633119;plastid:12766230;plastid:18431481;plastid:15322131	peroxisome:10737809;plastid:16299174;plastid:14688290	nucleus:23396599;plasma membrane:22215637;plasma membrane:19334764;plastid:21539947;plastid:21531424;plastid:20423899;plastid:20061580;plastid:19288221;plastid:18633119;plastid:18431481;plastid:16923014;plastid:16648217;plastid:16207701;plastid:15322131;plastid:15028209;plastid:14729914;plastid:12938931;plastid:12766230;plastid:11826309;plastid:11719511	plastid stroma	Plastid › chloroplast membrane; Peripheral membrane protein. Plastid › chloroplast stroma.	STR-ENV	1.3.2 PS.calvin cyle.rubisco small subunit	1.3.2	PS.calvin cyle.rubisco small subunit
6	8	AT1G79530.1	R407	Me1		LVSWYDNEWGYSNR(me)	nd	-	-	-	na	na	Buried	Putative glyceraldehyde-3-phosphate dehydrogenase (T8K14.5)	AT1G79530.1	Q9SAJ6	GAPCP1	plastid	plastid	plastid	Chloroplast				plastid	Plastid › chloroplast stroma.	n.f.	4.9 glycolysis.glyceraldehyde 3-phosphate dehydrogenase	4.9	glycolysis.glyceraldehyde 3-phosphate dehydrogenase
7	9	AT2G20260.1	K145	Me1		VNYANISTNNYALDEVEEVK(me)	-	-	-	-	-	-	Protruding	Photosystem I reaction center subunit IV B (PSI-E B)	AT2G20260.1	Q9S714	PSAE-2	plastid	plastid	plastid	Chloroplast	plastid:15028209;plastid:16461379;plastid:15322131;plastid:14729914		nucleus:23396599;plasma membrane:19334764;plastid:21531424;plastid:20423899;plastid:20061580;plastid:18633119;plastid:18431481;plastid:16461379;plastid:15322131;plastid:15028209;plastid:14729914	thylakoid-peripheral-stromal-side	Plastid › chloroplast thylakoid membrane; Peripheral membrane protein.	THY-ENV	1.1.2.2 PS.lightreaction.photosystem I.PSI polypeptide subunits	1.1.2.2	PS.lightreaction.photosystem I.PSI polypeptide subunits
8	10	AT2G21330.1, AT4G38970.1	K395 [K394]	Me3	Me3 prefered	YTGEGESEEAKEGMFVK(me)GYTY	-	-	-	-	-	-	Protruding	Fructose-bisphosphate aldolase (FBA1/2)	AT2G21330.1	Q9SJU4	FBA1	plastid	plastid	plastid	Chloroplast	plastid:15028209;plastid:16414959;plastid:18633119;plastid:18431481;plastid:12938931	plastid:16414959	plastid:22274653;plastid:21539947;plastid:21531424;plastid:20423899;plastid:20061580;plastid:19288221;plastid:18633119;plastid:18431481;plastid:16648217;plastid:16461379;plastid:16414959;plastid:16207701;plastid:15028209;plastid:12938931;plastid:11719511	plastid stroma	Plastid › chloroplast › plastoglobule.	STR-THY	1.3.6 PS.calvin cyle.aldolase	1.3.6	PS.calvin cyle.aldolase
9	11	AT2G39730.1, AT2G39730.2	K204	Me1, Me3		MGINPIMMSAGELESGNAGEPAK(me)	-	-	-	-	-	0.815	Surface exposed	RuBisCO activase (RCA)	AT2G39730.1	P10896	RCA	plastid	plastid	plastid	Chloroplast	plastid:15028209;plastid:16923014;plastid:16461379;plastid:15322131;nucleus:14617066;plastid:18431481;plastid:14729914;plastid:12938931;plastid:18633119;plastid:12766230		golgi:21826108;nucleus:23396599;nucleus:14617066;plasma membrane:22215637;plasma membrane:19334764;plasma membrane:15574830;plastid:21539947;plastid:21531424;plastid:20423899;plastid:20061580;plastid:18633119;plastid:18433418;plastid:18431481;plastid:16923014;plastid:16648217;plastid:16207701;plastid:15322131;plastid:15028209;plastid:12938931;plastid:12766230	plastid stroma	Plastid › chloroplast stroma. Plastid › chloroplast › plastoglobule.	STR	1.3.13 PS.calvin cyle.rubisco interacting	1.3.13	PS.calvin cyle.rubisco interacting
10	12	AT3G04790.1	K200	Me1		LQDLFK(me)EFGCESK	-	-	-	-	0.605	0.541	Protruding	Ribose 5-phosphate isomerase (Putative)	AT3G04790.1	Q9S726	PRI	plastid	plastid	plastid	Chloroplast	plastid:12938931;plastid:16207701;plastid:18431481;plastid:15322131		plasma membrane:19334764;plastid:21539947;plastid:21531424;plastid:20423899;plastid:20061580;plastid:18633119;plastid:18431481;plastid:16648217;plastid:16207701;plastid:15322131;plastid:15028209;plastid:12938931	plastid stroma; thylakoid-peripheral-stromal-side		STR	1.3.10 PS.calvin cyle.Rib5P Isomerase	1.3.10	PS.calvin cyle.Rib5P Isomerase
11	13	AT3G11630.1	K202 [K209]	Me1, Me2, Me3		GLFIIDK(me)EGVIQHSTINNLGIGR	-	-	-	-	-	0.597	Surface exposed	2-Cys peroxiredoxin BAS1/ BAS1-like	AT3G11630.1	Q96291	PrxA	plastid	plastid	plastid	Chloroplast	plastid:16923014;plastid:18633119;plastid:18431481;plastid:12938931		nucleus:23396599;plasma membrane:22215637;plastid:21539947;plastid:21531424;plastid:20423899;plastid:20061580;plastid:18633119;plastid:18433418;plastid:18431481;plastid:16923014;plastid:16648217;plastid:16207701;plastid:15028209;plastid:14729914;plastid:12938931;plastid:11826309	plastid stroma; thylakoid-peripheral-stromal-side	Plastid › chloroplast.	STR	21.5 redox.periredoxins	21.5	redox.periredoxins
12	14	AT3G12780.1	K424	Me1		LAELSEK(me)GVTTIIGGGDSVAAVEK	-	-	-	-	-	0.594	Protruding	Phosphoglycerate kinase	AT3G12780.1	Q9LD57	PGK1	plastid	plastid	plastid	Chloroplast	plastid:15028209;plastid:16923014;nucleus:14617066;plastid:16207701;plastid:12766230;mitochondrion:14671022	cytosol:15610358;plastid:19036033	cytosol:21166475;mitochondrion:14671022;nucleus:23396599;nucleus:14617066;plasma membrane:22215637;plasma membrane:19334764;plastid:21531424;plastid:20423899;plastid:20061580;plastid:18633119;plastid:18433418;plastid:18431481;plastid:16923014;plastid:16648217;plastid:16207701;plastid:15028209	plastid stroma	Plastid › chloroplast.	STR	1.3.3 PS.calvin cyle.phosphoglycerate kinase	1.3.3	PS.calvin cyle.phosphoglycerate kinase
13	15	AT3G18890.1	K79	Me3	Me3 / acetyl ambiguous	ASSVVTEASPTNLNSK(me)EEDLVFVAGATGK	-	-	-	-	0.548	-	NA	Translocon at the inner envelope membrane of chloroplasts 62	AT3G18890.1	Q8H0U5	TIC62	plastid	plastid	plastid	Unknown	plastid:15028209;plastid:15322131;plastid:12938931		nucleus:23396599;plasma membrane:19334764;plastid:21531424;plastid:20423899;plastid:20061580;plastid:18431481;plastid:15322131;plastid:15028209;plastid:12938931	envelope-inner-peripheral-stromal-side; thylakoid	Plastid › chloroplast inner membrane; Peripheral membrane protein. Plastid › chloroplast stroma. Plastid › chloroplast thylakoid.	THY-ENV	29.3.3 protein.targeting.chloroplast	29.3.3	protein.targeting.chloroplast
14	16	AT3G50820.1, AT5G66570.1	K292 [K293]	Me1		SK(me)PETGEVIGVFESLQPSDTDLGAK	-	-	-	-	-	0.806	Surface exposed	Oxygen-evolving enhancer protein (1-2/1-1) (OEE1)	AT3G50820.1	Q9S841	PSBO-2	plastid	plastid	plastid	Chloroplast	plastid:15028209;plastid:11719511;plastid:15322131;plastid:14729914;plastid:18633119;plastid:16414959		plasma membrane:19334764;plastid:21539947;plastid:21531424;plastid:20423899;plastid:20061580;plastid:20049866;plastid:18633119;plastid:18433418;plastid:18431481;plastid:16648217;plastid:16414959;plastid:16207701;plastid:15322131;plastid:15028209;plastid:14729914;plastid:11826309;plastid:11719511	thylakoid-peripheral-lumenal-side	Plastid › chloroplast thylakoid membrane.	THY	1.1.1.2 PS.lightreaction.photosystem II.PSII polypeptide subunits	1.1.1.2	PS.lightreaction.photosystem II.PSII polypeptide subunits
15	17	AT4G13010.1	R119	Me2		R(me)PQEVGAAEAAALPVAGLTALQALTNPAGLK	-	-	-	-	na	na	Surface exposed	Quinone-oxidoreductase homolog (Putative)	AT4G13010.1	Q9SV68	ceQORH	plastid	"-"	"-"	Cytoplasm	vacuole:15539469;plastid:18431481;plasma membrane:17644812;plastid:15322131	plastid:12368288	plasma membrane:22923678;plasma membrane:22318864;plasma membrane:22215637;plasma membrane:17644812;plasma membrane:15574830;plastid:21531424;plastid:20061580;plastid:18431481;plastid:15322131	envelope-inner-peripheral-stromal-side	Plastid › chloroplast inner membrane.	ENV	26.7 misc.oxidases - copper, flavone etc.	26.7	misc.oxidases - copper, flavone etc.
16	18	AT4G17600.1	K101	Me1		NVAVEGEEMKTTESVVK(me)	-	-	-	-	-	-	NA	Light-harvesting-like protein	AT4G17600.1	Q9SYX1	LIL3:1	plastid	plastid	plastid	Chloroplast	plastid:18431481;plastid:15322131		plastid:21531424;plastid:20061580;plastid:18431481;plastid:15322131	thylakoid-integral		n.a.	1.1.8* light stress chlorophyll binding	1.1.8*	light stress chlorophyll binding
17	19	AT4G32260.1	K129	Me1, Me3		LASVK(me)DTSTEVKELDEQAAAVMR	Y	-	-	-	-	-	NA	ATP synthase beta chain	AT4G32260.1	Q42139	ATPG	plastid	plastid	plastid	Chloroplast	plastid:12938931;plastid:18431481;plastid:15322131		plasma membrane:22215637;plasma membrane:19334764;plastid:21531424;plastid:20061580;plastid:18633119;plastid:18431481;plastid:15322131;plastid:15028209;plastid:14729914;plastid:12938931	thylakoid-integral		THY-ENV	1.1.4 PS.lightreaction.ATP synthase	1.1.4	PS.lightreaction.ATP synthase
18	20	AT5G09650.1	K118	Me1		AK(me)MEVATDEDFTPIKQDTK	-	-	-	-	0.697	-	Buried	Pyrophosphate phospho-hydrolase 1 (PPase 1)	AT5G09650.1	Q9LXC9	PPA1	plastid	plastid	plastid	Chloroplast	plastid:18633119;plastid:15135060;plastid:18431481;plastid:12938931		mitochondrion:21296373;plasma membrane:19334764;plastid:22923678;plastid:21539947;plastid:21531424;plastid:20423899;plastid:20061580;plastid:18633119;plastid:18431481;plastid:16648217;plastid:16207701;plastid:12938931	plastid stroma; thylakoid-peripheral-stromal-side	Plastid › chloroplast stroma.	STR	23.4.99 nucleotide metabolism.phosphotransfer and pyrophosphatases.misc	23.4.99	nucleotide metabolism.phosphotransfer and pyrophosphatases.misc
19	21	AT5G42480.1	R516	Me1		VEVVQGSPLAAAAAMAR(me)	-	-	-	0.759	na	na	NA	Putative uncharacterized protein (clone:MDH9)	AT5G42480.1	Q9FIG9	ARC6	plastid	plastid	plastid	Chloroplast	plastid:12897262;plastid:18431481;plastid:12938931	plastid:12897262	plasma membrane:21433285;plastid:22923678;plastid:20061580;plastid:18431481;plastid:12938931	envelope-inner	Plastid › chloroplast inner membrane; Single-pass membrane protein.	ENV	31.2.5 cell.division.plastid	31.2.5	cell.division.plastid
20	22	AT5G46110.3	K96	Me1		AAAAEGGDTAGDAK(me)	-	-	-	-	0.63	0.71	NA	Triose phosphate/phospate translocator	AT5G46110.3	Q2V313	TPT	plastid	"-"	mitochondrion	Chloroplast	plastid:12766230;plastid:18431481;plastid:12938931			envelope-inner-integral		ENV-THY	34.8 transport.metabolite transporters at the envelope membrane	34.8	transport.metabolite transporters at the envelope membrane
21	23	ATCG00120.1	R141	Me1		R(me)SVYEPLQTGLIAIDSMIPIGR	-	-	-	-	na	na	Surface exposed	ATP synthase subunit alpha	ATCG00120.1	P56757	ATPA	plastid	"-"	"-"	Chloroplast	plastid:16923014;plastid:16461379;plastid:18431481;plastid:15322131	nucleus:10737809	cytosol:22522809;mitochondrion:22923678;nucleus:23396599;plasma membrane:22318864;plasma membrane:22215637;plasma membrane:21433285;plasma membrane:20843791;plasma membrane:19334764;plastid:21539947;plastid:21531424;plastid:20423899;plastid:20061580;plastid:19676087;plastid:18633119;plastid:18433418;plastid:18431481;plastid:16923014;plastid:16648217;plastid:16461379;plastid:15322131;plastid:15028…	thylakoid-peripheral-stromal-side	Plastid › chloroplast thylakoid membrane; Peripheral membrane protein.	THY-ENV	1.1.4 PS.lightreaction.ATP synthase	1.1.4	PS.lightreaction.ATP synthase
22	24	AtCg00480	R52	Me1, Me2		GR(me)DTLGQEINVTCEVQQLLGNNR	nd	-	-	0.5	na	na	surface exposed	ATP synthase subunit beta	ATCG00480.1	P19366	ATPB	plastid	"-"	"-"	Chloroplast	plastid:16414959;plastid:16923014;plastid:15322131;plastid:18431481;plastid:14729914;plastid:16207701		nucleus:23396599;plasma membrane:22215637;plasma membrane:22318864;plasma membrane:21433285;plasma membrane:20843791;plasma membrane:19334764;plasma membrane:15574830;plastid:21539947;plastid:21531424;plastid:20423899;plastid:20061580;plastid:18633119;plastid:18433418;plastid:18431481;plastid:16923014;plastid:16648217;plastid:16461379;plastid:16414959;plastid:16207701;plastid:15322131;plastid:150…	thylakoid-peripheral-stromal-side	Plastid › chloroplast thylakoid membrane; Peripheral membrane protein.	THY	1.1.4 PS.lightreaction.ATP synthase	1.1.4	PS.lightreaction.ATP synthase
	25	AtCg00480	K447	Me1, Me2		FLSQPFFVAEVFTGSPGK(me)YVGLAETIR	-	-	-	-	0.692	0.628	surface exposed	ATP synthase subunit beta	ATCG00480.1	P19366	ATPB	plastid	"-"	"-"	Chloroplast	plastid:16414959;plastid:16923014;plastid:15322131;plastid:18431481;plastid:14729914;plastid:16207701		nucleus:23396599;plasma membrane:22215637;plasma membrane:22318864;plasma membrane:21433285;plasma membrane:20843791;plasma membrane:19334764;plasma membrane:15574830;plastid:21539947;plastid:21531424;plastid:20423899;plastid:20061580;plastid:18633119;plastid:18433418;plastid:18431481;plastid:16923014;plastid:16648217;plastid:16461379;plastid:16414959;plastid:16207701;plastid:15322131;plastid:150…	thylakoid-peripheral-stromal-side	Plastid › chloroplast thylakoid membrane; Peripheral membrane protein.	THY	1.1.4 PS.lightreaction.ATP synthase	1.1.4	PS.lightreaction.ATP synthase
23	26	AtCg00490	K32	Me2, Me3	Me3 / acetyl ambiguous	LTYYTPEYETK(me)DTDILAAFR	-	-	-	-	0.5	0.598	Protruding	RuBisCO large subunit	ATCG00490.1	O03042	RBCL	plastid	"-"	"-"	Chloroplast	plastid:16461379;plastid:16207701;plastid:12766230;plastid:18431481;plastid:15322131		nucleus:23396599;plasma membrane:22318864;plasma membrane:22215637;plasma membrane:19334764;plasma membrane:15574830;plastid:21531424;plastid:20423899;plastid:20061580;plastid:19288221;plastid:18633119;plastid:18433418;plastid:18431481;plastid:16923014;plastid:16648217;plastid:16207701;plastid:15322131;plastid:15028209;plastid:14729914;plastid:11826309	plastid stroma	Plastid › chloroplast.	STR-ENV	1.3.1 PS.calvin cyle.rubisco large subunit	1.3.1	PS.calvin cyle.rubisco large subunit
	27	AtCg00490	R79	Me2		VTPQPGVPPEEAGAAVAAESSTGTWTTVWTDGLTSLDR(me)	-	-	-	-	na	na	Protruding	RuBisCO large subunit	ATCG00490.1	O03042	RBCL	plastid	"-"	"-"	Chloroplast	plastid:16461379;plastid:16207701;plastid:12766230;plastid:18431481;plastid:15322131		nucleus:23396599;plasma membrane:22318864;plasma membrane:22215637;plasma membrane:19334764;plasma membrane:15574830;plastid:21531424;plastid:20423899;plastid:20061580;plastid:19288221;plastid:18633119;plastid:18433418;plastid:18431481;plastid:16923014;plastid:16648217;plastid:16207701;plastid:15322131;plastid:15028209;plastid:14729914;plastid:11826309	plastid stroma	Plastid › chloroplast.	STR-ENV	1.3.1 PS.calvin cyle.rubisco large subunit	1.3.1	PS.calvin cyle.rubisco large subunit
	28	AtCg00490	K201	Me1, Me2, Me3		GGLDFTK(me)DDENVNSQPFMR	-	-	-	-	0.536	-	Buried	RuBisCO large subunit	ATCG00490.1	O03042	RBCL	plastid	"-"	"-"	Chloroplast	plastid:16461379;plastid:16207701;plastid:12766230;plastid:18431481;plastid:15322131		nucleus:23396599;plasma membrane:22318864;plasma membrane:22215637;plasma membrane:19334764;plasma membrane:15574830;plastid:21531424;plastid:20423899;plastid:20061580;plastid:19288221;plastid:18633119;plastid:18433418;plastid:18431481;plastid:16923014;plastid:16648217;plastid:16207701;plastid:15322131;plastid:15028209;plastid:14729914;plastid:11826309	plastid stroma	Plastid › chloroplast.	STR-ENV	1.3.1 PS.calvin cyle.rubisco large subunit	1.3.1	PS.calvin cyle.rubisco large subunit
	29	AtCg00490	K236	Me1, Me3	Me3 / acetyl ambiguous	SQAETGEIK(me)GHYLNATAGTCEEMIKR	-	-	-	-	-	0.731	Buried	RuBisCO large subunit	ATCG00490.1	O03042	RBCL	plastid	"-"	"-"	Chloroplast	plastid:16461379;plastid:16207701;plastid:12766230;plastid:18431481;plastid:15322131		nucleus:23396599;plasma membrane:22318864;plasma membrane:22215637;plasma membrane:19334764;plasma membrane:15574830;plastid:21531424;plastid:20423899;plastid:20061580;plastid:19288221;plastid:18633119;plastid:18433418;plastid:18431481;plastid:16923014;plastid:16648217;plastid:16207701;plastid:15322131;plastid:15028209;plastid:14729914;plastid:11826309	plastid stroma	Plastid › chloroplast.	STR-ENV	1.3.1 PS.calvin cyle.rubisco large subunit	1.3.1	PS.calvin cyle.rubisco large subunit
	30	AtCg00490	R339	Me1, Me2		LEGDR(me)ESTLGFVDLLRDDYVEKDR	-	-	-	-	na	na	surface exposed	RuBisCO large subunit	ATCG00490.1	O03042	RBCL	plastid	"-"	"-"	Chloroplast	plastid:16461379;plastid:16207701;plastid:12766230;plastid:18431481;plastid:15322131		nucleus:23396599;plasma membrane:22318864;plasma membrane:22215637;plasma membrane:19334764;plasma membrane:15574830;plastid:21531424;plastid:20423899;plastid:20061580;plastid:19288221;plastid:18633119;plastid:18433418;plastid:18431481;plastid:16923014;plastid:16648217;plastid:16207701;plastid:15322131;plastid:15028209;plastid:14729914;plastid:11826309	plastid stroma	Plastid › chloroplast.	STR-ENV	1.3.1 PS.calvin cyle.rubisco large subunit	1.3.1	PS.calvin cyle.rubisco large subunit
	31	AtCg00490	K356	Me2		ESTLGFVDLLRDDYVEK(me)	-	-	-	-	-	0.5	Protruding	RuBisCO large subunit	ATCG00490.1	O03042	RBCL	plastid	"-"	"-"	Chloroplast	plastid:16461379;plastid:16207701;plastid:12766230;plastid:18431481;plastid:15322131		nucleus:23396599;plasma membrane:22318864;plasma membrane:22215637;plasma membrane:19334764;plasma membrane:15574830;plastid:21531424;plastid:20423899;plastid:20061580;plastid:19288221;plastid:18633119;plastid:18433418;plastid:18431481;plastid:16923014;plastid:16648217;plastid:16207701;plastid:15322131;plastid:15028209;plastid:14729914;plastid:11826309	plastid stroma	Plastid › chloroplast.	STR-ENV	1.3.1 PS.calvin cyle.rubisco large subunit	1.3.1	PS.calvin cyle.rubisco large subunit
		Non plastid-localized proteins
24	32	AT1G07920.1	K44	Me1, Me2		FEK(me)EAAEMNKR	-	-	-	-	-	0.547	Protruding	Elongation factor 1-alpha	AT1G07920.1	P13905 [obsolete] now Q0WL56	eEF-1A	cytosol	"-"	"-"	Cytoplasm	plastid:15028209;mitochondrion:14671022;plasma membrane:17644812;nucleus:15496452	cytosol:19036033;unclear:18931141	cytosol:22522809;cytosol:21166475;mitochondrion:21841088;mitochondrion:14671022;nucleus:23396599;nucleus:15496452;nucleus:14505352;plasma membrane:22215637;plasma membrane:21433285;plasma membrane:20843791;plasma membrane:17644812;plasma membrane:17317660;plastid:21531424;plastid:20061580;plastid:15028209;vacuole:17151019	cytosol	Cytoplasm.	THY	29.2.4 protein.synthesis.elongation	29.2.4	protein.synthesis.elongation
	33	AT1G07920.1	K187	Me3	Me3 prefered	VGYNPDK(me)IPFVPISGFEGDNMIER	Y	-	0.803	-	-	0.694	Protruding	Elongation factor 1-alpha	AT1G07920.1	P13905 [obsolete] now Q0WL56	eEF-1A	cytosol	"-"	"-"	Cytoplasm	plastid:15028209;mitochondrion:14671022;plasma membrane:17644812;nucleus:15496452	cytosol:19036033;unclear:18931141	cytosol:22522809;cytosol:21166475;mitochondrion:21841088;mitochondrion:14671022;nucleus:23396599;nucleus:15496452;nucleus:14505352;plasma membrane:22215637;plasma membrane:21433285;plasma membrane:20843791;plasma membrane:17644812;plasma membrane:17317660;plastid:21531424;plastid:20061580;plastid:15028209;vacuole:17151019	cytosol	Cytoplasm.	THY	29.2.4 protein.synthesis.elongation	29.2.4	protein.synthesis.elongation
25	34	AT1G15780.1	K85	Me1		ISMK(me)MLTMETK	nd	-	-	-	-	0.6	NA	Mediator of RNA polymerase II transcription subunit 15a	AT1G15780.1	Q9LMQ6 [F4I171]	MED15A	nucleus	"-"	"-"	Unknown		nucleus:23064321			Nucleus.	n.f.	35.2 not assigned.unknown	35.2	not assigned.unknown
26	35	AT2G33090.1	K79	Me3	Me3 prefered	SK(me)TGEVTREK	nd	-	-	-	0.534	0.531	NA	Transcription elongation factor (TFIIS) family protein	AT2G33090.1	O49324	na	nucleus	"-"	"-"	Nucleus						n.f.	35.2 not assigned.unknown	35.2	not assigned.unknown
27	36	AT3G48250.1	K394	Me1		FDEAEEITK(me)AMR	nd	-	-	-	0.622	0.514	Surface exposed	Pentatricopeptide repeat-containing protein	AT3G48250.1	Q9STK5	BIR6	mitochondrion	plastid	plastid	Mitochondrion		mitochondrion:cpeb-tanz			Plastid › chloroplast.	n.f.	35.1.5 not assigned.no ontology.pentatricopeptide (PPR) repeat-containing protein	35.1.5	not assigned.no ontology.pentatricopeptide (PPR) repeat-containing protein
28	37	AT5G39410.1	K6	Me3	Me3 / acetyl ambiguous	MNPTQK(me)PEPVYDMVILGASGFTGK	-	-	-	-	-	-	NA	Probable mitochondrial saccharopine dehydrogenase At5g39410 (EC 1.5.1.9)	AT5G39410.1	Q8LGI2	SDH	mitochondrion	plastid	"-"	Nucleus	plasma membrane:17317660;vacuole:15539469;mitochondrion:14671022;mitochondrion:15276431;plastid:12938931		mitochondrion:21841088;mitochondrion:15276431;mitochondrion:14671022;plasma membrane:22923678;plasma membrane:22215637;plasma membrane:21433285;plasma membrane:19334764;plasma membrane:17317660;plastid:20061580;plastid:12938931;vacuole:17151019	not plastid	Mitochondrion membrane.	ENV	35.2 not assigned.unknown	35.2	not assigned.unknown
